# Supplementary material for: Validation of the Infant and Young Child Development (IYCD) Indicators in Three Countries: Brazil, Malawi and Pakistan
Source: Int J Environ Res Public Health. 2021 Jun 6;18(11):6117. doi: 10.3390/ijerph18116117 (PMC8201322; doi:10.3390/ijerph18116117)
Supplement: Supplementary file 1 [file ijerph-18-06117-s001.zip]

Archive with 1 entries (1 files):
- ijerph-1197332-supplementary.pdf
